# Supplementary material for: The 2008 Financial Crisis and Changes in Lifestyle-Related Behaviors in Italy, Greece, Spain, and Portugal: A Systematic Review
Source: Int J Environ Res Public Health. 2021 Aug 18;18(16):8734. doi: 10.3390/ijerph18168734 (PMC8392284; doi:10.3390/ijerph18168734)
Supplement: Supplementary file 1 [file ijerph-18-08734-s001.zip]

Archive with 1 entries (1 files):
- ijerph-1308131-supplementary.pdf
